# Supplementary material for: The Notch-2 Gene Is Regulated by Wnt Signaling in Cultured Colorectal Cancer Cells
Source: PLoS One. 2011 Mar 18;6(3):e17957. doi: 10.1371/journal.pone.0017957 (PMC3060910; doi:10.1371/journal.pone.0017957)
Supplement: Table S1 — (XLS) [file pone.0017957.s005.xls]

## Sheet: Sheet1
Supplemental Table S1: Competitive EMSA-probes for putative LEF1/TCF-sites in Notch pathway gene promoters
Gene	Position	Forward probe	Reverse probe
Notch-2	-2261	5'-CAGAAATACAAAGAGTCCTGTGTGA-3'	5'-TCACACAGGACTCTTTGTATTTCTG-3'
	-869	5'-GTCTTGGTACTCAAAGTTGCTTGTG-3'	5'-CACAAGCAACTTTGAGTACCAAGAC-3'
	-689	5'-TTTCCTTCTTTGACAGCACTGGT-3'	5'-ACCAGTGCTGTCAAAGAAGGAAA-3'
	-110	5'-GGCCTGAGCCTTTGAAGCAGGAGGA-3'	5'-TCCTCCTGCTTCAAAGGCTCAGGCC-3'
Maml-1	-1864	5'-CCATTGAACTTTGAAATTTTTAT-3'	5'-ATAAAAATTTCAAAGTTCAATGG-3'
	-966	5'-AACGTCGTCCTTTGCATTTCCAG-3'	5'-CTGGAAATGCAAAGGACGACGTT-3'
	-746	5'-AGGAATAAGGTCAAAGTAAAACGG-3'	5'-CCGTTTTACTTTGACCTTATTCCT-3'
	-698	5'-TTAGAGTTTATCAAAGTCGAAATTT-3'	5'-AAATTTCGACTTTGATAAACTCTAA-3'
	-232	5'-AGCGCGGAAAACAATGGGGCCGGGG-3'	5'-CCCCGGCCCCATTGTTTTCCGCGCT-3'
cyclin D1TOP (control)		5'-CTCTGCCGGGCTTTGATCTTTGCTTAACAACA-3'	5'-TGTTGTTAAGCAAAGATCAAAGCCCGGCAGAG-3'
CD1FOP		5′-CTCTGCCGGGCTTTGGCCTTTGCTTAACAACA-3′	5'-TGTTGTTAAGCAAAGGCCAAAGCCCGGCAGAG-3'
Numbl	-2599	5'-TTGAGCCCCGGCCTTTGTCCCTCTAACT-3'	5'-AGTTAGAGGGACAAAGGCCGGGGCTCAA-3'
	-2491	5'-TTCCTCACAGGCTTTGAAACCAAGGTG-3'	5'-CACCTTGGTTTCAAAGCCTGTGAGGAA-3'
	-1930	5'-ACACTGGCTGCCTTTGCTCTCCCCCCAC-3'	5'-GTGGGGGGAGAGCAAAGGCAGCCAGTGT-3'
	-1593	5'-AGCCTCCCCACCAAAGGGGACTCCT-3'	5'-AGGAGTCCCCTTTGGTGGGGAGGCT-3'
Lfng	-2144	5'-GATGGCCACCTCAAAGCCAGCCCCGA-3'	5'-TCGGGGCTGGCTTTGAGGTGGCCATC-3'
	-1523	5'-AGCTCCCCTTTGTCCTGTCCAGGGCTGA-3'	5'-TCAGCCCTGGACAGGACAAAGGGGAGCT-3'
	-1288	TTCTCCTGACAGCAAAGAAATTGATT	AATCAATTTCTTTGCTGTCAGGAGAA
	-1037	5'-ACCTGCTGGGTCAAAGGCACCGCAGT-3'	5'-ACTGCGGTGCCTTTGACCCAGCAGGT-3'
Hes-1	-568	5'-AGGGCATAAAGAGCAAAGACCCTGG-3'	5'-CCAGGGTCTTTGCTCTTTATGCCCT-3'
	-528	5'-ATCAAGACCAAAGCGGAAAGAAAA-3'	5'-TTTTCTTTCCGCTTTGGTCTTGAT-3'
	-476	5'-AGGGAGAGTAGCAAAGGGTTAAAATC-3'	5'-GATTTTAACCCTTTGCTACTCTCCCT-3'
Rfng	-2481	5'-TCCCCTTGGAATCAAAGCCCTGCAT-3'	5'-ATGCAGGGCTTTGATTCCAAGGGGA-3'
Numb	-342	5'-AATTTCTCATTGCTTTGTTATAACTAAAGT-3'	5'-ACTTTAGTTATAACAAAGCAATGAGAAATT-3'
Jagged-1	-1933	5'-CCTTGGTAGCTTTGAACCTATGTAA-3'	5'-TTACATAGGTTCAAAGCTACCAAGG-3'
	-1635	5'-TGTCCACCCTTCAAAGGAAGTCGAT-3'	5'-ATCGACTTCCTTTGAAGGGTGGACA-3'
	-1083	5'-GGAAAGTTTTTCAAAGTTCCCAGCA-3'	5'-TGCTGGGAACTTTGAAAAACTTTCC-3'
	-238	5'-GGGGAGCGTCTCAAAGAAGCGATCA	5'-TGATCGCTTCTTTGAGACGCTCCCC-3'
		Mutated forward	Mutated reverse
Notch-2	-2261	5'-CAGAAACACAGACACTCCTGTGTGA-3'	5'-TCACACAGGAGTGTCTGTGTTTCTG-3'
	-869	5'-GTCTTGGTACCGACACTTGCTTGTG-3'	5'-CACAAGCAAGTGTCGGTACCAAGAC-3'
	-689	TTTCCTTGTGTCGCAGCACTGGT	5'-ACCAGTGCTGCGACACAAGGAAA-3'
	-110	GGCCTGAGCGTGTCGAGCAGGAGGA	5'-TCCTCCTGCTCGACACGCTCAGGCC-3'
Maml-1	-1864	CCATTGAAGTGTCGAATTTTTAT	5'-ATAAAAATTCGACACTTCAATGG-3'
	-966	AACGTCGTCGTGTCCGTTTCCAG	5'-CTGGAAACGGACACGACGACGTT-3'
	-746	5'-AGGAATAAGGCGACACTAAAACGG-3'	CCGTTTTAGTGTCGCCTTATTCCT
	-698	5'-TTAGAGTTTACGACACTCGAAATTT-3'	AAATTTCGAGTGTCGTAAACTCTAA
	-232	5'-AGCGCGGAACAGACTCGGGCCGGGG-3'	CCCCGGCCCGAGTCTGTTCCGCGCT
cyclin D1TOP (control)
CD1FOP
Numbl	-2599	TTGAGCCCCGGCGTGTCTGCCTCTAACT	AGTTAGAGGCAGACACGCCGGGGCTCAA
	-2491	TTCCTCACAGGGTGTCGAACCAAGGTG	5'-CACCTTGGTTCGACACCCTGTGAGGAA-3'
	-1930	ACACTGGCTGCGTGTCCGCTCCCCCCAC	5'-GTGGGGGGAGCGGACACGCAGCCAGTGT-3'
	-1593	5'-AGCCTCCCCCCGACACGGGACTCCT-3'	AGGAGTCCCGTGTCGGGGGGAGGCT
Lfng	-2144	5'-GATGGCCACCCGACACCCAGCCCCGA-3'	TCGGGGCTGGGTGTCGGGTGGCCATC
	-1523	AGCTCCCGTGTCTGCTGTCCAGGGCTGA	5'-TCAGCCCTGGACAGCAGACACGGGAGCT-3'
	-1288	TTCTCCTGACCGGACACACAGTGATT	AATCACTGTGTGTCCGGTCAGGAGAA
	-1037	5'-ACCTGCTGGGCGACACGCACCGCAGT-3'	ACTGCGGTGCGTGTCGCCCAGCAGGT
Hes-1	-568	5'-AGGGCATAAAGCGGACACACCCTGG-3'	CCAGGGTGTGTCCGCTTTATGCCCT
	-528	5'-ATCAAGCCGACACCGGAAAGAAAA-3'	TTTTCTTTCCGGTGTCGGCTTGAT
	-476	5'-AGGGAGAGTCGGACACGGTTAAAATC-3'	GATTTTAACCGTGTCCGACTCTCCCT
Rfng	-2481	5'-TCCCCTTGGAACGACACCCCTGCAT-3'	ATGCAGGGGTGTCGTTCCAAGGGGA
Numb	-342	AATTTCTCATTGGTGTCTGATAACTAAAGT	5'-ACTTTAGTTATCAGACACCAATGAGAAATT-3'
Jagged-1	-1933	CCTTGGTAGGTGTCGACCTATGTAA	5'-TTACATAGGTCGACACCTACCAAGG-3'
	-1635	5'-TGTCCACCCTCGACACGAAGTCGAT-3'	ATCGACTTCGTGTCGAGGGTGGACA
	-1083	5'-GGAAAGTTTTCGACACTTCCCAGCA-3'	TGCTGGGAAGTGTCGAAAACTTTCC
	-238	5'-GGGGAGCGTCCGACACAAGCGATCA	TGATCGCTTGTGTCGGACGCTCCCC
